# Supplementary material for: Predictive and Prognostic Value of Serum Neutrophil Gelatinase-Associated Lipocalin for Contrast-Induced Acute Kidney Injury and Long-Term Clinical Outcomes after Percutaneous Coronary Intervention
Source: J Clin Med. 2022 Oct 10;11(19):5971. doi: 10.3390/jcm11195971 (PMC9573626; doi:10.3390/jcm11195971)
Supplement: Supplementary file 1 [file jcm-11-05971-s001.zip]

Archive with 1 entries (1 files):
- jcm-1948807-supplementary.pdf
